# Supplementary material for: Combination of Radiofrequency Ablation With Resiquimod to Treat Hepatocellular Carcinoma Via Inflammation of Tumor Immune Microenvironment and Suppression of Angiogenesis
Source: Front Oncol. 2022 Jun 2;12:891724. doi: 10.3389/fonc.2022.891724 (PMC9201999; doi:10.3389/fonc.2022.891724)
Supplement: Supplementary file 8 [file DataSheet_1.zip]

Archive with 1 entries (1 files):
- Figure 7.tif
